# Supplementary material for: Salmonella Typhi Haplotype 58 biofilm formation and genetic variation in isolates from typhoid fever patients with gallstones in an endemic setting in Kenya
Source: Front Cell Infect Microbiol. 2024 Nov 13;14:1468866. doi: 10.3389/fcimb.2024.1468866 (PMC11599249; doi:10.3389/fcimb.2024.1468866)
Supplement: Supplementary file 3 [file Table2.xlsx]

## Sheet: Sheet1
Detailed Mutations (Supplementary table S2)
identifier	sequence/contig	position	mutation_type	mutation	seq_change	gene/locus (GenBank Acession)	product
variant_calling/Household A_Isolate iii	13	72186	single-nucleotide polymorphism (SNP)	A->G	L38P	crl	sigma factor-binding protein Crl
variant_calling/Household A_Isolate v	53	268	single-nucleotide polymorphism (SNP)	T->C	Y41Y	tnpA	IS200/IS605 family transposase
variant_calling/Household A_Isolate vi	3	219566	single-nucleotide polymorphism (SNP)	G->A	A383T	treB	PTS trehalose transporter subunit IIBC
variant_calling/Household B_Isolate ii	2	290262	single-nucleotide polymorphism (SNP)	G->A	P167L	waaK	Lipopolysaccharide 1%2C2-N-acetylglucosaminetransferase
variant_calling/Household C_Isolate ii	1	246537	single-nucleotide polymorphism (SNP)	T->C	M224V	MEM6145904.1	MFS transporter
variant_calling/Household C_Isolate ii	1	292292	single-nucleotide polymorphism (SNP)	C->T	R73H	yhhY	N-acetyltransferase
variant_calling/Household C_Isolate ii	13	7938	single-nucleotide polymorphism (SNP)	G->A	R51W	MEM6148091.1	pyridoxal phosphate-dependent aminotransferase
variant_calling/Household C_Isolate ii	15	111971	single-nucleotide polymorphism (SNP)	C->T	R270C	yihT	sulfofructosephosphate aldolase
variant_calling/Household C_Isolate ii	16	92163	deletion (DEL)	-1 bp	Frameshifted	mutL	DNA mismatch repair endonuclease MutL
variant_calling/Household C_Isolate ii	2	270799	single-nucleotide polymorphism (SNP)	C->T	G21G	pduS	cobalamin reductase PduS
variant_calling/Household C_Isolate ii	20	22082	single-nucleotide polymorphism (SNP)	T->C	D196G	rfbP	undecaprenyl-phosphate galactose phosphotransferase
variant_calling/Household C_Isolate ii	25	31875	single-nucleotide polymorphism (SNP)	G->A	D322D	malE	maltose/maltodextrin ABC transporter substrate-binding protein MalE
variant_calling/Household C_Isolate ii	28	59296	single-nucleotide polymorphism (SNP)	G->A	F382F	proY	proline-specific permease ProY
variant_calling/Household C_Isolate ii	3	30425	single-nucleotide polymorphism (SNP)	C->T	A383T	treB	PTS trehalose transporter subunit IIBC
variant_calling/Household C_Isolate ii	3	118775	single-nucleotide polymorphism (SNP)	C->T	S84S	symE	endoribonuclease SymE
variant_calling/Household C_Isolate ii	62	301	single-nucleotide polymorphism (SNP)	A->G	H14H	tnpA	IS200/IS605 family transposase
variant_calling/Household C_Isolate ii	62	304	single-nucleotide polymorphism (SNP)	G->A	I13I	tnpA	IS200/IS605 family transposase
variant_calling/Household C_Isolate ii	62	319	single-nucleotide polymorphism (SNP)	G->A	C8C	tnpA	IS200/IS605 family transposase
variant_calling/Household C_Isolate ii	7	202467	single-nucleotide polymorphism (SNP)	A->G	E953G	dnaE	DNA polymerase III subunit alpha
variant_calling/Household C_Isolate ii	8	103757	single-nucleotide polymorphism (SNP)	A->G	F287L	glf	UDP-galactopyranose mutase
variant_calling/Household C_Isolate iiii	1	374632	single-nucleotide polymorphism (SNP)	A->G	R199R	yccC	putative membrane protein YccC
variant_calling/Household C_Isolate iiii	10	122953	single-nucleotide polymorphism (SNP)	A->G	A124A	tehA	dicarboxylate transporter/tellurite-resistance protein TehA
variant_calling/Household C_Isolate iiii	21	18590	single-nucleotide polymorphism (SNP)	A->G	K124E	hpaX	4-hydroxyphenylacetate permease
variant_calling/Household C_Isolate iiii	27	18448	single-nucleotide polymorphism (SNP)	A->G	V145A	amiA	N-acetylmuramoyl-L-alanine amidase AmiA
variant_calling/Household C_Isolate iiii	9	36060	single-nucleotide polymorphism (SNP)	A->G	D78G	MEM6147547.1	phage baseplate assembly protein V
variant_calling/Household C_Isolate iv	1	374632	single-nucleotide polymorphism (SNP)	A->G	R199R	yccC	putative membrane protein YccC
variant_calling/Household C_Isolate iv	10	122953	single-nucleotide polymorphism (SNP)	A->G	A124A	tehA	dicarboxylate transporter/tellurite-resistance protein TehA
variant_calling/Household C_Isolate iv	21	18590	single-nucleotide polymorphism (SNP)	A->G	K124E	hpaX	4-hydroxyphenylacetate permease
variant_calling/Household C_Isolate iv	27	18448	single-nucleotide polymorphism (SNP)	A->G	V145A	amiA	N-acetylmuramoyl-L-alanine amidase AmiA
variant_calling/Household D_Isolate ii	3	219554	single-nucleotide polymorphism (SNP)	G->A	A383T	treB	PTS trehalose transporter subunit IIBC
variant_calling/Household D_isolate iii	10	15090	single-nucleotide polymorphism (SNP)	C->A	E237*	MEM6073260.1	transposase family protein
variant_calling/Household D_Isolate iv	17	31679	single-nucleotide polymorphism (SNP)	G->A	P263S	tviE	Vi polysaccharide biosynthesis protein TviE%2C Glycosyl transferases group 1
variant_calling/Household D_isolate v	17	31679	single-nucleotide polymorphism (SNP)	G->A	P263S	tviE	Vi polysaccharide biosynthesis protein TviE%2C Glycosyl transferases group 1
variant_calling/Household D_isolate v	3	219554	single-nucleotide polymorphism (SNP)	G->A	A383T	treB	PTS trehalose transporter subunit IIBC
variant_calling/Household D_isolate vi	17	31679	single-nucleotide polymorphism (SNP)	G->A	P263S	tviE	Vi polysaccharide biosynthesis protein TviE%2C Glycosyl transferases group 1
variant_calling/Household D_isolate vii	17	31679	single-nucleotide polymorphism (SNP)	G->A	P263S	tviE	Vi polysaccharide biosynthesis protein TviE%2C Glycosyl transferases group 1
variant_calling/Household D_isolate vii	3	219554	single-nucleotide polymorphism (SNP)	G->A	A383T	treB	PTS trehalose transporter subunit IIBC
